# Supplementary material for: Comprehensive analysis of cis- and trans-acting factors affecting ectopic Break-Induced Replication
Source: PLoS Genet. 2022 Jun 21;18(6):e1010124. doi: 10.1371/journal.pgen.1010124 (PMC9249352; doi:10.1371/journal.pgen.1010124)
Supplement: S1 Data — (XLSX) [file pgen.1010124.s008.xlsx]

## Sheet: Fig 1B
			3/100th	1/10th	9/10th	17-/17+ *100	BL3/17-	remark					3/100	1/10th	9/10th	17-/17+ *100	BL3/17-			distance from TEL (kb)	1081	982	876	782	678	474	382	282	185	116	12
1 dec 2008	001c	A		1181						2008-10-08	BY4741	A	318			9.81132				BL3/17-	DR001c	DR046c	DR101c	DR146c	DR198c	DR294c	DR338c	DR387c	DR443c	DR479c	DR541c
		B			249		0.180723					B		104							0.180723	0.185065	0.241525	0.143498	0.240132	0.0989583	0.121739	0.212838	0.0885341	0.328571	2.26462
		D			45						BY4743	A		657		49.7717					0.114094	0.0884615	0.162791	0.107477	0.179487	0.196532	0.195122	0.166667	0.154639	0.313253	1.29355
	046c	A		852								B		327							0.113043	0.189944	0.148148	0.133333	0.206813	0.175342	0.118329	0.1325	0.167488	0.233372	1.91228
		B			308		0.185065				001c	A		428							0.100796	0.131944	0.137931	0.227926	0.278003		0.171617	0.213333	0.218391		0.90852
		D			57							B			450		0.0733333				0.0733333	0.205479	0.14375								3.15326
	101c	A		948								D			33				mean	BIR from KAN / BIR from reference	0.116398	0.160179	0.166829	0.153058	0.226109	0.156944	0.151702	0.181334	0.157263	0.291732	1.90644
		B			236		0.241525				541c	A		339					stdev		0.0353617	0.0435844	0.0382428	0.0451756	0.036863	0.0419048	0.032762	0.0339718	0.0462917	0.0417379	0.781583
		D			57							B			261		3.15326
	541c	A		1430								D			823
		B			325		2.26462			2008-10-13	4741	A		390		12.8205
		D			736							B		50							locus	dist from TEL04R	BIR from KAN / BIR from reference	stdev
17 fev 2008	BY4741	A		987		1.62107					294c	A									DR541c	11	1.90644	0.781583
		B		16								B			365		0.175342				DR479c	115	0.291732	0.0417379
	294c	A		1890								D			64						DR443c	182	0.157263	0.0462917
		B			192		0.0989583				338c	A		1178							DR387c	282	0.181334	0.0339718
		D			19							B			303		0.171617				DR338c	383	0.151702	0.032762
	338c	A		1300								D			52						DR294c	480	0.156944	0.0419048
		B			230		0.121739				387c	A		1385							DR198c	678	0.226109	0.036863
		D			28							B			225		0.213333				DR146c	781	0.153058	0.0451756
	387c	A		1080								D			48						DR101c	875	0.166829	0.0382428
		B			296		0.212838				443c	A		303							DR046c	981	0.160179	0.0435844
		D			63							B		87			0.218391				DR001c	1080	0.116398	0.0353617
	443c	A		780								D		19
		B			689		0.0885341			2008-10-15	4741	A		949		8.32455
		D			61							B		79
	479c	A		1180							46c	A		1662
		B			140		0.328571					B			657		0.205479
		D			46							D			135
	541c	A		734							101c	A		1036
		B			310		1.29355					B			320		0.14375
		D			401							D			46
20 fev 2009	BY4741	A		1688		6.33886					146c	A		672
		B		107								B			487		0.227926
	DR001c	A		1302								D			111
		B		149			0.114094				198c	A		1255
		D		17								B			741		0.278003
	046c	A		1430								D			206
		B			260		0.0884615
		D			23
	101c	A		868
		B			86		0.162791
		D			14
	146c	A		562
		B			223		0.143498
		D			32
	198c	A		692
		B			304		0.240132
		D			73
27 fev 2009	BY4741	A	335			1.61194
		B		18
	294c	A	664
		B		173			0.196532
		D		34
	338c	A	648
		B		123			0.195122
		D		24
	387c	A	586
		B			114		0.166667
		D			19
	443c	A	261
		B		58			0.344828
		D		20
	479c	A	508
		B			83		0.313253
		D			26
	541c	A	425
		B			114		1.91228
		D			218
2009-03-06	BY4741	A	1165			1.90558
		B		74
	001c	A		2480
		B			230		0.113043
		D			26
	046c	A		2840
		B			179		0.189944
		D			34
	101c	A		857
		B			54		0.148148
		D			8
	146c	A		1518
		B			214		0.107477
		D			23
	198c	A		2728
		B			429		0.179487
		D			77
2009-03-16	BY4741	A	553			7.92043
		B		146
	338c	A		1613
		B			431		0.118329
		D			51
	387c	A		1367
		B			400		0.1325
		D			53
	443c	A		844
		B			406		0.167488
		D			68
	479c	A		1420
		B			857		0.233372
		D			200
	541c	A		1136
		B			1432		0.90852
		D			1301
2009-03-20	BY4741	A	1130			6.71681
		B		253
	001c	A	969
		B			377		0.100796
		D			38
	046c	A	700
		B			432		0.131944
		D			57
	101c	A	519
		B			232		0.137931
		D			32
	146c	A	597
		B			345		0.133333
		D			46
	198c	A	833
		B			822		0.206813
		D			170

## Sheet: Fig 2B
	IVR-398							IVR-338							IVR-291							IVR-166							IVR-117							IVR-99					IVR-57							IVR-46
# exp	linear plasmid	circular plasmid	mean linear /exp	mean circular/exp	BIR eff		# exp	linear plasmid	circular plasmid	mean linear /exp	mean circular/exp	BIR eff		# exp	linear plasmid	circular plasmid	mean linear /exp	mean circular/exp	BIR eff		# exp	linear plasmid	circular plasmid	mean linear /exp	mean circular/exp	BIR eff		# exp	linear plasmid	circular plasmid	mean linear /exp	mean circular/exp			# exp	linear plasmid	circular plasmid			# exp	linear plasmid	circular plasmid	mean linear /exp	mean circular/exp			# exp	linear plasmid	circular plasmid
1	7	1960	10	1828	0.547046		1	15	1960	17	1828	0.929978		1	42	1960	51.5	1828	2.81729		1	76	1176	69.5	1080	6.43519		1	45	1600	39.5	1616	2.44431		1	65	1888	3.4428		1	58	1600	65	1616	4.02228		1	114	1888
1	13	1696					1	19	1696					1	61	1696					1	63	984					1	34	1632					2	44	1448	3.03867		1	72	1632					2	55	1752
2	2	1828	1	1854	0.0539374		2	7	1828	6.5	1854	0.350593		2	12	1828	10.5	1854	0.566343		2	42	1520	99.5	1908	5.21488		2	18	580	20.5	654	3.13456		3	48	1752	2.73973		2	34	580	34	654	5.19878		3	9	408
2	0	1880					2	6	1880					2	9	1880					2	157	2296					2	23	728					4	32	408	7.84314		2	34	728							mean
3	16	1152	15	1148	1.30662		3	25	1152	26.5	1148	2.30836		3	52	1152	43	1148	3.74564		3	130	2384	137	1800	7.61111		3	28	1544	24.5	1408	1.74006				mean	4.26608		3	63	1544	64	1408	4.54545				stdev
3	14	1144					3	28	1144					3	34	1144					3	144	1216					3	21	1272							stdev	2.40204		3	65	1272
4	3	584	8	488	1.63934		4	7	584	7	488	1.43443		4	18	584	16.5	488	3.38115		4	68	1888	68	1888	3.60169		4	11	1056	12.5	1036	1.20656							4	42	1056	31.5	1036	3.04054
4	13	392					4	7	392					4	15	392					5	16	1448	16	1448	1.10497		4	14	1016										4	21	1016
5	15	1144	15	1144	1.31119		5	23	1144	23	1144	2.01049		5	46	1144	46	1144	4.02098		6	17	1752	17	1752	0.97032		5	22	1928	28	2064	1.35659							5	78	1928	66.5	2064	3.2219
6	17	1424	17	1424	1.19382		6	21	1424	21	1424	1.47472		6	28	1424	28	1424	1.96629		7	7	408	7	408	1.71569		5	34	2200										5	55	2200
7	9	744	9	744	1.20968		7	18	744	18	744	2.41935		7	14	744	14	744	1.88172									6	43	848	49	880	5.56818							6	72	848	73	880	8.29545
				mean	1.03738						mean	1.56113						mean	2.62563						mean	3.80769		6	55	912										6	74	912
				stdev	0.54338						stdev	0.751011						stdev	1.22731						stdev	2.68093		7	21	1144	41	1492	2.74799							7	110	1144	104	1492	6.97051
																												7	61	1840										7	98	1840
																												8	47	288	29.5	290	10.1724							8	19	288	16.5	290	5.68966
																												8	12	292										8	14	292
	IVR-398	IVR-338	IVR-291	IVR-166	IVR-117	IVR-99	IVR-57	IVR-46	IVR-41	IVR-36	IVR-26	IVR-10																9	9	408	12.5	452	2.76549							9	23	408	24.5	452	5.42035
	398	338	291	166	117	99	57	46	41	36	26	10																9	16	496										9	26	496
mean BIR eff	1.03738	1.56113	2.62563	3.80769	3.1311	4.26608	5.83612	3.79443	3.97699	5.98295	12.4305	36.2635																10	69	1728	56.5	1684	3.35511							10	103	1728	103	1684	6.11639
stdev	0.54338	0.751011	1.22731	2.68093	1.46415	2.40204	2.33916	1.99837	2.39663	3.66305	5.56206	8.07001																10	44	1640										10	103	1640
																												12	36	1512	42	1512	2.77778							12	41	1512	49	1512	3.24074
																												12	48	1512										12	57	1512
																												13	36	1000	38	1050	3.61905							13	47	1000	54.5	1050	5.19048
																												13	40	1100										13	62	1100
																												14	73	1920	74	2148	3.44507							14	158	1920	147	2148	6.84358
																												14	75	2376										14	136	2376
																												15	54	1720	57	1644	3.46715							15	192	1720	152	1644	9.24574
																												15	60	1568										15	112	1568
																												16	37	1256	41	1369	2.99489							16	66	1256	80	1369	5.84368
																												16	45	1482										16	94	1482
																												17	30	1176	32.5	1460	2.22603							17	81	1176	100	1460	6.84932
																												17	35	1744										17	119	1744
																												18	12	848	18.5	956	1.93515							18	33	848	47.5	956	4.96862
																												18	25	1064										18	62	1064
																												20	53	1400	62.5	1440	4.34028							20	165	1400	169	1440	11.7361
																												20	72	1480										20	173	1480
																												21	97	2784	82	2888	2.83934							21	128	2784	144	2888	4.98615
																												21	67	2992										21	160	2992
																												22	67	1512	57	1612	3.53598							22	134	1512	132	1612	8.18859
																												22	47	1712										22	130	1712
																												23	28	1208	29.5	1168	2.52568							23	52	1208	54	1168	4.62329
																												23	31	1128										23	56	1128
																												24	23	1760	20.5	1512	1.35582							24	68	1760	68	1512	4.49735
																												24	18	1264										24	68	1264
																												25	92	1456	83.5	1396	5.98138							25	62	1456	74.5	1396	5.33668
																												25	75	1336										25	87	1336
																												26	72	1600	70	1624	4.31034							26	137	1600	143.5	1624	8.83621
																												26	68	1648										26	150	1648
																												27	31	704	24	694	3.45821							27	59	704	65.5	694	9.43804
																												27	17	684										27	72	684
																												28	84	2184	72	2104	3.42205							28	178	2184	169	2104	8.03232
																												28	60	2024										28	160	2024
																												29	111	2880	133.5	2856	4.67437							29	340	2880	304	2856	10.6443
																												29	156	2832										29	268	2832
																												30	42	656	31.5	700	4.5							30	67	656	68.5	700	9.78571
																												30	21	744										30	70	744
																												31	27	1360	34	1188	2.86195							31	46	1360	40	1188	3.367
																												31	41	1016										31	34	1016
																												32	76	1192	50	1296	3.85802							32	50	1192	57.5	1296	4.43673
																												32	24	1400										32	65	1400
																												33	32	1288	38	1284	2.9595							33	42	1288	49.5	1284	3.85514
																												33	44	1280										33	57	1280
																												34	24	968	23	996	2.30924							34	67	968	68	996	6.82731
																												34	22	1024										34	69	1024
																												35	36	1512	42	1512	2.77778							35	41	1512	49	1512	3.24074
																												35	48	1512										35	57	1512
																												36	68	2208	55	2236	2.45975							36	75	2208	72	2236	3.22004
																												36	42	2264										36	69	2264
																												37	46	1720	46.5	1928	2.41183							37	104	1720	104.5	1928	5.42012
																												37	47	2136										37	105	2136
																												38	52	1424	58.5	1772	3.30135							38	173	1424	186	1772	10.4966
																												38	65	2120										38	199	2120
																												39	48	1936	54.5	2068	2.6354							39	124	1936	144.5	2068	6.98743
																												39	61	2200										39	165	2200
																												40	35	1448	35.5	1300	2.73077							40	78	1448	84.5	1300	6.5
																												40	36	1152										40	91	1152
																												41	74	2784	81	2672	3.03144							41	195	2784	178.5	2672	6.68039
																												41	88	2560										41	162	2560
																												42	49	1872	52	1632	3.18627							42	95	1872	90.5	1632	5.54534
																												42	55	1392										42	86	1392
																												43	33	1144	30	1256	2.38854							43	57	1144	60.5	1256	4.81688
																												43	27	1368										43	64	1368
																												44	53	1592	51	1508	3.38196							44	36	1592	44	1508	2.91777
																												44	49	1424										44	52	1424
																												45	53	1600	48.5	1732	2.80023							45	36	1600	37.5	1732	2.16513
																												45	44	1864										45	39	1864
																												46	66	1888	66	1888	3.49576							46	103	1888	103	1888	5.45551
																												47	29	1448	29	1448	2.00276							47	62	1448	62	1448	4.28177
																												48	21	1752	21	1752	1.19863							48	33	1752	33	1752	1.88356
																												49	6	408	6	408	1.47059							49	22	408	22	408	5.39216
																																mean	3.1311											mean	5.83612
																																stdev	1.46415											stdev	2.33916
[truncated: 19 more columns]

## Sheet: Fig 3A
	IVR-117						IVR-57						IVR-10							IVR-117						IVR-57						IVR-10
# exp	linear plasmid	circular plasmid	mean linear /exp	mean circular/exp		# exp	linear plasmid	circular plasmid	mean linear /exp	mean circular/exp		# exp	linear plasmid	circular plasmid	mean linear /exp	mean circular/exp			IVR-10_VIIR-101	# exp	linear plasmid	circular plasmid	mean linear /exp	mean circular/exp		# exp	linear plasmid	circular plasmid	mean linear /exp	mean circular/exp		# exp	linear plasmid	circular plasmid	mean linear /exp	mean circular/exp
1	45	1600	39.5	1616		1	58	1600	65	1616		1	488	1600	562	1616				1	29	664	35.5	678	5.23599	1	52	664	43.5	678	6.41593	1	65	664	57.5	678	8.48083
1	34	1632				1	72	1632				1	636	1632						1	42	692				1	35	692				1	50	692
2	18	580	20.5	654		2	34	580	34	654		2	304	580	284	654				2	44	1792	63.5	2132	2.97842	2	72	1792	75	2132	3.51782	2	117	1792	122	2132	5.72233
2	23	728				2	34	728				2	264	728						2	83	2472				2	78	2472				2	127	2472
3	28	1544	24.5	1408		3	63	1544	64	1408		3	412	1544	422	1408				3	36	1264	31.5	1204	2.61628	3	77	1264	81.5	1204	6.7691	3	176	1264	154	1204	12.7907
3	21	1272				3	65	1272				3	432	1272						3	27	1144				3	86	1144				3	132	1144
4	11	1056	12.5	1036		4	42	1056	31.5	1036		4	184	1056	308	1036								mean BIR eff	3.61023					mean BIR eff	5.56762					mean BIR eff	8.99795
4	14	1016				4	21	1016				4	432	1016										stdev	1.41954					stdev	1.78394					stdev	3.56245
5	22	1928	28	2064		5	78	1928	66.5	2064		5	652	1928	566	2064
5	34	2200				5	55	2200				5	480	2200					Student		P-value	0.6223					P-value	0.8237					P-value	0.0006556
6	43	848	49	880		6	72	848	73	880		6	456	848	468	880
6	55	912				6	74	912				6	480	912
7	21	1144	41	1492		7	110	1144	104	1492		7	584	1144	744	1492
7	61	1840				7	98	1840				7	904	1840
8	47	288	29.5	290		8	19	288	16.5	290		8	124	288	132.5	290
8	12	292				8	14	292				8	141	292												IVR-117	IVR-57	IVR-10	stdev	stdev	stdev
9	9	408	12.5	452		9	23	408	24.5	452		9	154	408	168	452									WT	3.1311	5.83612	36.2635	1.46415	2.33916	8.07001
9	16	496				9	26	496				9	182	496											IVR-10_VIIR-101	3.61023	5.56762	8.99795	1.41954	1.78394	3.56245
10	69	1728	56.5	1684		10	103	1728	103	1684		10	548	1728	518	1684
10	44	1640				10	103	1640				10	488	1640
12	36	1512	42	1512		12	41	1512	49	1512		12	596	1512	588	1512
12	48	1512				12	57	1512				12	580	1512
13	36	1000	38	1050		13	47	1000	54.5	1050		13	202	1000	250.5	1050
13	40	1100				13	62	1100				13	299	1100
14	73	1920	74	2148		14	158	1920	147	2148		14	680	1920	652	2148
14	75	2376				14	136	2376				14	624	2376
15	54	1720	57	1644		15	192	1720	152	1644		15	656	1720	688	1644
15	60	1568				15	112	1568				15	720	1568
16	37	1256	41	1369		16	66	1256	80	1369		16	732	1256	662	1369
16	45	1482				16	94	1482				16	592	1482
17	30	1176	32.5	1460		17	81	1176	100	1460		17	508	1176	496	1460
17	35	1744				17	119	1744				17	484	1744
18	12	848	18.5	956		18	33	848	47.5	956		18	171	848	180.5	956
18	25	1064				18	62	1064				18	190	1064
20	53	1400	62.5	1440		20	165	1400	169	1440		20	604	1400	604	1440
20	72	1480				20	173	1480				20	604	1480
21	97	2784	82	2888		21	128	2784	144	2888		21	760	2784	716	2888
21	67	2992				21	160	2992				21	672	2992
22	67	1512	57	1612		22	134	1512	132	1612		22	724	1512	804	1612
22	47	1712				22	130	1712				22	884	1712
23	28	1208	29.5	1168		23	52	1208	54	1168		23	364	1208	360	1168
23	31	1128				23	56	1128				23	356	1128
24	23	1760	20.5	1512		24	68	1760	68	1512		24	776	1760	748	1512
24	18	1264				24	68	1264				24	720	1264
25	92	1456	83.5	1396		25	62	1456	74.5	1396		25	616	1456	672	1396
25	75	1336				25	87	1336				25	728	1336
26	72	1600	70	1624		26	137	1600	143.5	1624		26	716	1600	764	1624
26	68	1648				26	150	1648				26	812	1648
27	31	704	24	694		27	59	704	65.5	694		27	284	704	270	694
27	17	684				27	72	684				27	256	684
28	84	2184	72	2104		28	178	2184	169	2104		28	638	2184	650	2104
28	60	2024				28	160	2024				28	662	2024
29	111	2880	133.5	2856		29	340	2880	304	2856		29	1144	2880	1104	2856
29	156	2832				29	268	2832				29	1064	2832
30	42	656	31.5	700		30	67	656	68.5	700		30	206	656	211	700
30	21	744				30	70	744				30	216	744
31	27	1360	34	1188		31	46	1360	40	1188		31	332	1360	382	1188
31	41	1016				31	34	1016				31	432	1016
32	76	1192	50	1296		32	50	1192	57.5	1296		32	428	1192	444	1296
32	24	1400				32	65	1400				32	460	1400
33	32	1288	38	1284		33	42	1288	49.5	1284		33	564	1288	518	1284
33	44	1280				33	57	1280				33	472	1280
34	24	968	23	996		34	67	968	68	996		34	292	968	320	996
34	22	1024				34	69	1024				34	348	1024
35	36	1512	42	1512		35	41	1512	49	1512		35	596	1512	588	1512
35	48	1512				35	57	1512				35	580	1512
36	68	2208	55	2236		36	75	2208	72	2236		36	736	2208	758	2236
36	42	2264				36	69	2264				36	780	2264
37	46	1720	46.5	1928		37	104	1720	104.5	1928		37	652	1720	688	1928
37	47	2136				37	105	2136				37	724	2136
38	52	1424	58.5	1772		38	173	1424	186	1772		38	432	1424	638	1772
38	65	2120				38	199	2120				38	844	2120
39	48	1936	54.5	2068		39	124	1936	144.5	2068		39	760	1936	800	2068
39	61	2200				39	165	2200				39	840	2200
40	35	1448	35.5	1300		40	78	1448	84.5	1300		40	424	1448	386	1300
40	36	1152				40	91	1152				40	348	1152
41	74	2784	81	2672		41	195	2784	178.5	2672		41	1112	2784	1116	2672
41	88	2560				41	162	2560				41	1120	2560
42	49	1872	52	1632		42	95	1872	90.5	1632		42	608	1872	576	1632
42	55	1392				42	86	1392				42	544	1392
43	33	1144	30	1256		43	57	1144	60.5	1256		43	300	1144	337	1256
43	27	1368				43	64	1368				43	374	1368
44	53	1592	51	1508		44	36	1592	44	1508		44	592	1592	550	1508
44	49	1424				44	52	1424				44	508	1424
45	53	1600	48.5	1732		45	36	1600	37.5	1732		45	540	1600	518	1732
45	44	1864				45	39	1864				45	496	1864
46	66	1888	66	1888		46	103	1888	103	1888		46	820	1888	820	1888
47	29	1448	29	1448		47	62	1448	62	1448		47	292	1448	292	1448
48	21	1752	21	1752		48	33	1752	33	1752		48	680	1752	680	1752
49	6	408	6	408		49	22	408	22	408		49	127	408	127	408

## Sheet: Fig 3B
	IVR-117						IVR-57						IVR-10								IVR-117						IVR-57						IVR-10
# exp	linear plasmid	circular plasmid	mean linear /exp	mean circular/exp		# exp	linear plasmid	circular plasmid	mean linear /exp	mean circular/exp		# exp	linear plasmid	circular plasmid	mean linear /exp	mean circular/exp			IVR-113_XVI-12	# exp	linear plasmid	circular plasmid	mean linear /exp	mean circular/exp		# exp	linear plasmid	circular plasmid	mean linear /exp	mean circular/exp		# exp	linear plasmid	circular plasmid	mean linear /exp	mean circular/exp
1	45	1600	39.5	1616		1	58	1600	65	1616		1	488	1600	562	1616				1	185	512	188.5	642	29.3614	1	69	512	77	642	11.9938	1	266	512	276	642	42.9907
1	34	1632				1	72	1632				1	636	1632						1	192	772				1	85	772				1	286	772
2	18	580	20.5	654		2	34	580	34	654		2	304	580	284	654				2	209	1208	239	1128	21.1879	2	101	1208	101.5	1128	8.99823	2	432	1208	426	1128	37.766
2	23	728				2	34	728				2	264	728						2	269	1048				2	102	1048				2	420	1048
3	28	1544	24.5	1408		3	63	1544	64	1408		3	412	1544	422	1408				3	176	728	222	932	23.8197	3	57	728	50	932	5.36481	3	528	728	460	932	49.3562
3	21	1272				3	65	1272				3	432	1272						3	268	1136				3	43	1136				3	392	1136
4	11	1056	12.5	1036		4	42	1056	31.5	1036		4	184	1056	308	1036								mean BIR eff	24.7897					mean BIR eff	8.7856					mean BIR eff	43.3709
4	14	1016				4	21	1016				4	432	1016										stdev	4.17215					stdev	3.31959					stdev	5.80448
5	22	1928	28	2064		5	78	1928	66.5	2064		5	652	1928	566	2064
5	34	2200				5	55	2200				5	480	2200					Student		P-value	0.01165					P-value	0.2617					P-value	0.1563
6	43	848	49	880		6	72	848	73	880		6	456	848	468	880
6	55	912				6	74	912				6	480	912
7	21	1144	41	1492		7	110	1144	104	1492		7	584	1144	744	1492
7	61	1840				7	98	1840				7	904	1840
8	47	288	29.5	290		8	19	288	16.5	290		8	124	288	132.5	290
8	12	292				8	14	292				8	141	292
9	9	408	12.5	452		9	23	408	24.5	452		9	154	408	168	452
9	16	496				9	26	496				9	182	496											IVR-117	IVR-57	IVR-10	stdev	stdev	stdev
10	69	1728	56.5	1684		10	103	1728	103	1684		10	548	1728	518	1684								WT	3.1311	5.83612	36.2635	1.46415	2.33916	8.07001
10	44	1640				10	103	1640				10	488	1640										IVR-113_XVIR-12	24.7897	8.7856	43.3709	4.17215	3.31959	5.80448
12	36	1512	42	1512		12	41	1512	49	1512		12	596	1512	588	1512
12	48	1512				12	57	1512				12	580	1512
13	36	1000	38	1050		13	47	1000	54.5	1050		13	202	1000	250.5	1050
13	40	1100				13	62	1100				13	299	1100
14	73	1920	74	2148		14	158	1920	147	2148		14	680	1920	652	2148
14	75	2376				14	136	2376				14	624	2376
15	54	1720	57	1644		15	192	1720	152	1644		15	656	1720	688	1644
15	60	1568				15	112	1568				15	720	1568
16	37	1256	41	1369		16	66	1256	80	1369		16	732	1256	662	1369
16	45	1482				16	94	1482				16	592	1482
17	30	1176	32.5	1460		17	81	1176	100	1460		17	508	1176	496	1460
17	35	1744				17	119	1744				17	484	1744
18	12	848	18.5	956		18	33	848	47.5	956		18	171	848	180.5	956
18	25	1064				18	62	1064				18	190	1064
20	53	1400	62.5	1440		20	165	1400	169	1440		20	604	1400	604	1440
20	72	1480				20	173	1480				20	604	1480
21	97	2784	82	2888		21	128	2784	144	2888		21	760	2784	716	2888
21	67	2992				21	160	2992				21	672	2992
22	67	1512	57	1612		22	134	1512	132	1612		22	724	1512	804	1612
22	47	1712				22	130	1712				22	884	1712
23	28	1208	29.5	1168		23	52	1208	54	1168		23	364	1208	360	1168
23	31	1128				23	56	1128				23	356	1128
24	23	1760	20.5	1512		24	68	1760	68	1512		24	776	1760	748	1512
24	18	1264				24	68	1264				24	720	1264
25	92	1456	83.5	1396		25	62	1456	74.5	1396		25	616	1456	672	1396
25	75	1336				25	87	1336				25	728	1336
26	72	1600	70	1624		26	137	1600	143.5	1624		26	716	1600	764	1624
26	68	1648				26	150	1648				26	812	1648
27	31	704	24	694		27	59	704	65.5	694		27	284	704	270	694
27	17	684				27	72	684				27	256	684
28	84	2184	72	2104		28	178	2184	169	2104		28	638	2184	650	2104
28	60	2024				28	160	2024				28	662	2024
29	111	2880	133.5	2856		29	340	2880	304	2856		29	1144	2880	1104	2856
29	156	2832				29	268	2832				29	1064	2832
30	42	656	31.5	700		30	67	656	68.5	700		30	206	656	211	700
30	21	744				30	70	744				30	216	744
31	27	1360	34	1188		31	46	1360	40	1188		31	332	1360	382	1188
31	41	1016				31	34	1016				31	432	1016
32	76	1192	50	1296		32	50	1192	57.5	1296		32	428	1192	444	1296
32	24	1400				32	65	1400				32	460	1400
33	32	1288	38	1284		33	42	1288	49.5	1284		33	564	1288	518	1284
33	44	1280				33	57	1280				33	472	1280
34	24	968	23	996		34	67	968	68	996		34	292	968	320	996
34	22	1024				34	69	1024				34	348	1024
35	36	1512	42	1512		35	41	1512	49	1512		35	596	1512	588	1512
35	48	1512				35	57	1512				35	580	1512
36	68	2208	55	2236		36	75	2208	72	2236		36	736	2208	758	2236
36	42	2264				36	69	2264				36	780	2264
37	46	1720	46.5	1928		37	104	1720	104.5	1928		37	652	1720	688	1928
37	47	2136				37	105	2136				37	724	2136
38	52	1424	58.5	1772		38	173	1424	186	1772		38	432	1424	638	1772
38	65	2120				38	199	2120				38	844	2120
39	48	1936	54.5	2068		39	124	1936	144.5	2068		39	760	1936	800	2068
39	61	2200				39	165	2200				39	840	2200
40	35	1448	35.5	1300		40	78	1448	84.5	1300		40	424	1448	386	1300
40	36	1152				40	91	1152				40	348	1152
41	74	2784	81	2672		41	195	2784	178.5	2672		41	1112	2784	1116	2672
41	88	2560				41	162	2560				41	1120	2560
42	49	1872	52	1632		42	95	1872	90.5	1632		42	608	1872	576	1632
42	55	1392				42	86	1392				42	544	1392
43	33	1144	30	1256		43	57	1144	60.5	1256		43	300	1144	337	1256
43	27	1368				43	64	1368				43	374	1368
44	53	1592	51	1508		44	36	1592	44	1508		44	592	1592	550	1508
44	49	1424				44	52	1424				44	508	1424
45	53	1600	48.5	1732		45	36	1600	37.5	1732		45	540	1600	518	1732
45	44	1864				45	39	1864				45	496	1864
46	66	1888	66	1888		46	103	1888	103	1888		46	820	1888	820	1888
47	29	1448	29	1448		47	62	1448	62	1448		47	292	1448	292	1448
48	21	1752	21	1752		48	33	1752	33	1752		48	680	1752	680	1752
49	6	408	6	408		49	22	408	22	408		49	127	408	127	408

## Sheet: Fig 4A 
		IVR-117						IVR-57						IVR-10						100ng
trans IVR-10_VIL-16	# exp	linear plasmid	circular plasmid	mean linear /exp	mean circular/exp		# exp	linear plasmid	circular plasmid	mean linear /exp	mean circular/exp		# exp	linear plasmid	circular plasmid	mean linear /exp	mean circular/exp			trans IVR-10_VIL-16	# exp	IVR-117	circular plasmid	mean linear /exp	mean circular/exp		# exp	IVR-57	circular plasmid	mean linear /exp	mean circular/exp		# exp	IVR-10	circular plasmid	mean linear /exp	mean circular/exp
+ thiamine	1	41	2184	50	2192	2.28102	1	70	1880	73.5	1980	3.71212	1	616	1880	626	1980	31.6162		- thiamine	1	84	1752	82.5	1688	4.88744	1	104	1752	110	1688	6.51659	1	239	1752	225	1688	13.3294
	1	59	2200				1	77	2080				1	636	2080						1	81	1624				1	116	1624				1	211	1624
	2	88	1824	88.5	1708	5.1815	2	157	1944	161	2112	7.62311	2	644	1944	578	2112	27.3674			2	17	656	11	732	1.50273	2	39	656	46	732	6.28415	2	62	656	80.5	732	10.9973
	2	89	1592				2	165	2280				2	512	2280						2	5	808				2	53	808				2	99	808
	3	197	5664	192.5	5224	3.68492	3	193	3680	188	3792	4.95781	3	1032	3680	1056	3792	27.8481			3	36	1640	34	1568	2.16837	3	65	1640	60.5	1568	3.85842	3	258	1640	230.5	1568	14.7003
	3	188	4784				3	183	3904				3	1080	3904						3	32	1496				3	56	1496				3	203	1496
					mean BIR eff	3.71581					mean BIR eff	5.43101					mean BIR eff	28.9439			4	99	2379	99	2925.5	3.38404	4	109	2379	110.5	2925.5	3.77713	4	338	2379	344.5	2925.5	11.7758
					stdev	1.45049					stdev	1.99797					stdev	2.3267			4	99	3472				4	112	3472				4	351	3472
																									mean BIR eff	2.98564					mean BIR eff	5.10907					mean BIR eff	12.7007
Student		P-value	0.5462					P-value	0.8275					P-value	0.001018										stdev	1.48801					stdev	1.49445					stdev	1.6483
						IVR-117	IVR-57	IVR-10	stdev	stdev	stdev
					+thiamine	3.71581	5.43101	28.9439	1.45049	1.99797	2.3267
					-thiamine	2.98564	5.10907	12.7007	1.48801	1.49445	1.6483

## Sheet: Fig 4B
	IVR-117						IVR-57						IVR-10							IVR-117						IVR-57						IVR-10
# exp	linear plasmid	circular plasmid	mean linear /exp	mean circular/exp		# exp	linear plasmid	circular plasmid	mean linear /exp	mean circular/exp		# exp	linear plasmid	circular plasmid	mean linear /exp	mean circular/exp			sir3∆	# exp	linear plasmid	circular plasmid	mean linear /exp	mean circular/exp		# exp	linear plasmid	circular plasmid	mean linear /exp	mean circular/exp		# exp	linear plasmid	circular plasmid	mean linear /exp	mean circular/exp
1	45	1600	39.5	1616		1	58	1600	65	1616		1	488	1600	562	1616				1	66	588	67	616	10.8766	1	112	588	109	616	17.6948	1	424	588	468	616	75.974
1	34	1632				1	72	1632				1	636	1632						1	68	644				1	106	644				1	512	644
2	18	580	20.5	654		2	34	580	34	654		2	304	580	284	654				2	85	1864	75.5	1724	4.37935	2	189	1864	197	1724	11.4269	2	1464	1864	1336	1724	77.4942
2	23	728				2	34	728				2	264	728						2	66	1584				2	205	1584				2	1208	1584
3	28	1544	24.5	1408		3	63	1544	64	1408		3	412	1544	422	1408				3	81	1352	73	1392	5.24425	3	198	1352	201.5	1392	14.4756	3	872	1352	932	1392	66.954
3	21	1272				3	65	1272				3	432	1272						3	65	1432				3	205	1432				3	992	1432
4	11	1056	12.5	1036		4	42	1056	31.5	1036		4	184	1056	308	1036				4	43	1400	47.5	1464	3.24454	4	143	1400	147	1464	10.041	4	944	1400	956	1464	65.3005
4	14	1016				4	21	1016				4	432	1016						4	52	1528				4	151	1528				4	968	1528
5	22	1928	28	2064		5	78	1928	66.5	2064		5	652	1928	566	2064				5	30	872	46.5	1068	4.35393	5	99	872	101.5	1068	9.50375	5	680	872	628	1068	58.8015
5	34	2200				5	55	2200				5	480	2200						5	63	1264				5	104	1264				5	576	1264
6	43	848	49	880		6	72	848	73	880		6	456	848	468	880								mean BIR eff	5.61974					mean BIR eff	12.6284					mean BIR eff	68.9049
6	55	912				6	74	912				6	480	912										stdev	3.02317					stdev	3.42718					stdev	7.78821
7	21	1144	41	1492		7	110	1144	104	1492		7	584	1144	744	1492
7	61	1840				7	98	1840				7	904	1840					Student		P-value	0.1397					P-value	0.01001					P-value	0.0003141
8	47	288	29.5	290		8	19	288	16.5	290		8	124	288	132.5	290
8	12	292				8	14	292				8	141	292
9	9	408	12.5	452		9	23	408	24.5	452		9	154	408	168	452												IVR-117	IVR-57	IVR-10	stdev	stdev	stdev
9	16	496				9	26	496				9	182	496													WT	3.1311	5.83612	36.2635	1.46415	2.33916	8.07001
10	69	1728	56.5	1684		10	103	1728	103	1684		10	548	1728	518	1684											sir3	5.61974	12.6284	68.9049	3.02317	3.42718	7.78821
10	44	1640				10	103	1640				10	488	1640
12	36	1512	42	1512		12	41	1512	49	1512		12	596	1512	588	1512
12	48	1512				12	57	1512				12	580	1512
13	36	1000	38	1050		13	47	1000	54.5	1050		13	202	1000	250.5	1050
13	40	1100				13	62	1100				13	299	1100
14	73	1920	74	2148		14	158	1920	147	2148		14	680	1920	652	2148
14	75	2376				14	136	2376				14	624	2376
15	54	1720	57	1644		15	192	1720	152	1644		15	656	1720	688	1644
15	60	1568				15	112	1568				15	720	1568
16	37	1256	41	1369		16	66	1256	80	1369		16	732	1256	662	1369
16	45	1482				16	94	1482				16	592	1482
17	30	1176	32.5	1460		17	81	1176	100	1460		17	508	1176	496	1460
17	35	1744				17	119	1744				17	484	1744
18	12	848	18.5	956		18	33	848	47.5	956		18	171	848	180.5	956
18	25	1064				18	62	1064				18	190	1064
20	53	1400	62.5	1440		20	165	1400	169	1440		20	604	1400	604	1440
20	72	1480				20	173	1480				20	604	1480
21	97	2784	82	2888		21	128	2784	144	2888		21	760	2784	716	2888
21	67	2992				21	160	2992				21	672	2992
22	67	1512	57	1612		22	134	1512	132	1612		22	724	1512	804	1612
22	47	1712				22	130	1712				22	884	1712
23	28	1208	29.5	1168		23	52	1208	54	1168		23	364	1208	360	1168
23	31	1128				23	56	1128				23	356	1128
24	23	1760	20.5	1512		24	68	1760	68	1512		24	776	1760	748	1512
24	18	1264				24	68	1264				24	720	1264
25	92	1456	83.5	1396		25	62	1456	74.5	1396		25	616	1456	672	1396
25	75	1336				25	87	1336				25	728	1336
26	72	1600	70	1624		26	137	1600	143.5	1624		26	716	1600	764	1624
26	68	1648				26	150	1648				26	812	1648
27	31	704	24	694		27	59	704	65.5	694		27	284	704	270	694
27	17	684				27	72	684				27	256	684
28	84	2184	72	2104		28	178	2184	169	2104		28	638	2184	650	2104
28	60	2024				28	160	2024				28	662	2024
29	111	2880	133.5	2856		29	340	2880	304	2856		29	1144	2880	1104	2856
29	156	2832				29	268	2832				29	1064	2832
30	42	656	31.5	700		30	67	656	68.5	700		30	206	656	211	700
30	21	744				30	70	744				30	216	744
31	27	1360	34	1188		31	46	1360	40	1188		31	332	1360	382	1188
31	41	1016				31	34	1016				31	432	1016
32	76	1192	50	1296		32	50	1192	57.5	1296		32	428	1192	444	1296
32	24	1400				32	65	1400				32	460	1400
33	32	1288	38	1284		33	42	1288	49.5	1284		33	564	1288	518	1284
33	44	1280				33	57	1280				33	472	1280
34	24	968	23	996		34	67	968	68	996		34	292	968	320	996
34	22	1024				34	69	1024				34	348	1024
35	36	1512	42	1512		35	41	1512	49	1512		35	596	1512	588	1512
35	48	1512				35	57	1512				35	580	1512
36	68	2208	55	2236		36	75	2208	72	2236		36	736	2208	758	2236
36	42	2264				36	69	2264				36	780	2264
37	46	1720	46.5	1928		37	104	1720	104.5	1928		37	652	1720	688	1928
37	47	2136				37	105	2136				37	724	2136
38	52	1424	58.5	1772		38	173	1424	186	1772		38	432	1424	638	1772
38	65	2120				38	199	2120				38	844	2120
39	48	1936	54.5	2068		39	124	1936	144.5	2068		39	760	1936	800	2068
39	61	2200				39	165	2200				39	840	2200
40	35	1448	35.5	1300		40	78	1448	84.5	1300		40	424	1448	386	1300
40	36	1152				40	91	1152				40	348	1152
41	74	2784	81	2672		41	195	2784	178.5	2672		41	1112	2784	1116	2672
41	88	2560				41	162	2560				41	1120	2560
42	49	1872	52	1632		42	95	1872	90.5	1632		42	608	1872	576	1632
42	55	1392				42	86	1392				42	544	1392
43	33	1144	30	1256		43	57	1144	60.5	1256		43	300	1144	337	1256
43	27	1368				43	64	1368				43	374	1368
44	53	1592	51	1508		44	36	1592	44	1508		44	592	1592	550	1508
44	49	1424				44	52	1424				44	508	1424
45	53	1600	48.5	1732		45	36	1600	37.5	1732		45	540	1600	518	1732
45	44	1864				45	39	1864				45	496	1864
46	66	1888	66	1888		46	103	1888	103	1888		46	820	1888	820	1888
47	29	1448	29	1448		47	62	1448	62	1448		47	292	1448	292	1448
48	21	1752	21	1752		48	33	1752	33	1752		48	680	1752	680	1752
49	6	408	6	408		49	22	408	22	408		49	127	408	127	408

## Sheet: Fig 5A
	IVR-117						IVR-57						IVR-10						100ng
# exp	linear plasmid	circular plasmid	mean linear /exp	mean circular/exp		# exp	linear plasmid	circular plasmid	mean linear /exp	mean circular/exp		# exp	linear plasmid	circular plasmid	mean linear /exp	mean circular/exp			dun1∆	# exp	IVR-117	circular plasmid	mean linear /exp	mean circular/exp		# exp	IVR-57	circular plasmid	mean linear /exp	mean circular/exp		# exp	IVR-10	circular plasmid	mean linear /exp	mean circular/exp
1	45	1600	39.5	1616	2.44431	1	58	1600	65	1616		1	488	1600	562	1616				1	15	1000	14.5	948	1.52954	1	29	1000	20.5	948	2.16245	1	220	1000	218	948	22.9958
1	34	1632				1	72	1632				1	636	1632						1	14	896				1	12	896				1	216	896
2	18	580	20.5	654	3.13456	2	34	580	34	654		2	304	580	284	654				2	19	516	22	638	3.44828	2	12	516	13	638	2.03762	2	90	516	112	638	17.5549
2	23	728				2	34	728				2	264	728						2	25	760				2	14	760				2	134	760
3	28	1544	24.5	1408	1.74006	3	63	1544	64	1408		3	412	1544	422	1408				3	24	1296	29	1288	2.25155	3	42	1296	39	1288	3.02795	3	380	1296	400	1288	31.0559
3	21	1272				3	65	1272				3	432	1272						3	34	1280				3	36	1280				3	420	1280
4	11	1056	12.5	1036	1.20656	4	42	1056	31.5	1036		4	184	1056	308	1036				4	11	796	9.5	714	1.33053	4	5	796	5	714	0.70028	4	120	796	132	714	18.4874
4	14	1016				4	21	1016				4	432	1016						4	8	632				4	5	632				4	144	632
5	22	1928	28	2064	1.35659	5	78	1928	66.5	2064		5	652	1928	566	2064								mean BIR eff	2.13997					mean BIR eff	1.98207					mean BIR eff	22.5235
5	34	2200				5	55	2200				5	480	2200										stdev	0.957764					stdev	0.961331					stdev	6.16448
6	43	848	49	880	5.56818	6	72	848	73	880		6	456	848	468	880
6	55	912				6	74	912				6	480	912				Student	P-values related to wt			P-value	0.1267					P-value	0.0003941					P-value	0.01459
7	21	1144	41	1492	2.74799	7	110	1144	104	1492		7	584	1144	744	1492
7	61	1840				7	98	1840				7	904	1840					100ng
8	47	288	29.5	290	10.1724	8	19	288	16.5	290		8	124	288	132.5	290			sml1∆	# exp	IVR-117	circular plasmid	mean linear /exp	mean circular/exp		# exp	IVR-57	circular plasmid	mean linear /exp	mean circular/exp		# exp	IVR-10	circular plasmid	mean linear /exp	mean circular/exp
8	12	292				8	14	292				8	141	292						1	41	1952	38.5	1780	2.16292	1	90	1952	94.5	1780	5.30899	1	688	1952	688	1780	38.6517
9	9	408	12.5	452	2.76549	9	23	408	24.5	452		9	154	408	168	452				1	36	1608				1	99	1608				1	688	1608
9	16	496				9	26	496				9	182	496						2	38	1488	40	1604	2.49377	2	73	1488	74.5	1604	4.64464	2	616	1488	580	1604	36.1596
10	69	1728	56.5	1684	3.35511	10	103	1728	103	1684		10	548	1728	518	1684				2	42	1720				2	76	1720				2	544	1720
10	44	1640				10	103	1640				10	488	1640						3	35	1368	35	1568	2.23214	3	58	1368	59.5	1568	3.79464	3	492	1368	480	1568	30.6122
12	36	1512	42	1512	2.77778	12	41	1512	49	1512		12	596	1512	588	1512				3	35	1768				3	61	1768				3	468	1768
12	48	1512				12	57	1512				12	580	1512										mean BIR eff	2.29628					mean BIR eff	4.58276					mean BIR eff	35.1412
13	36	1000	38	1050	3.61905	13	47	1000	54.5	1050		13	202	1000	250.5	1050								stdev	0.174497					stdev	0.759067					stdev	4.11534
13	40	1100				13	62	1100				13	299	1100
14	73	1920	74	2148	3.44507	14	158	1920	147	2148		14	680	1920	652	2148		Student	P-values related to wt			P-value	0.001261					P-value	0.07284					P-value	0.6998
14	75	2376				14	136	2376				14	624	2376
15	54	1720	57	1644	3.46715	15	192	1720	152	1644		15	656	1720	688	1644
15	60	1568				15	112	1568				15	720	1568
16	37	1256	41	1369	2.99489	16	66	1256	80	1369		16	732	1256	662	1369
16	45	1482				16	94	1482				16	592	1482					100ng
17	30	1176	32.5	1460	2.22603	17	81	1176	100	1460		17	508	1176	496	1460			dun1∆sml1∆	# exp	IVR-117	circular plasmid	mean linear /exp	mean circular/exp		# exp	IVR-57	circular plasmid	mean linear /exp	mean circular/exp		# exp	IVR-10	circular plasmid	mean linear /exp	mean circular/exp
17	35	1744				17	119	1744				17	484	1744						1	27	1216	24	1444	1.66205	1	52	1216	54.5	1444	3.77424	1	532	1216	546	1444	37.8116
18	12	848	18.5	956	1.93515	18	33	848	47.5	956		18	171	848	180.5	956				1	21	1672				1	57	1672				1	560	1672
18	25	1064				18	62	1064				18	190	1064						2	29	1120	27	1084	2.49077	2	52	1120	54	1084	4.98155	2	440	1120	406	1084	37.4539
20	53	1400	62.5	1440	4.34028	20	165	1400	169	1440		20	604	1400	604	1440				2	25	1048				2	56	1048				2	372	1048
20	72	1480				20	173	1480				20	604	1480						3	18	1032	19.5	1120	1.74107	3	28	1032	30.5	1120	2.72321	3	336	1032	364	1120	32.5
21	97	2784	82	2888	2.83934	21	128	2784	144	2888		21	760	2784	716	2888				3	21	1208				3	33	1208				3	392	1208
21	67	2992				21	160	2992				21	672	2992										mean BIR eff	1.96463					mean BIR eff	3.82633					mean BIR eff	35.9218
22	67	1512	57	1612	3.53598	22	134	1512	132	1612		22	724	1512	804	1612								stdev	0.457363					stdev	1.13007					stdev	2.96879
22	47	1712				22	130	1712				22	884	1712
23	28	1208	29.5	1168	2.52568	23	52	1208	54	1168		23	364	1208	360	1168		Student	P-values related to wt			P-value	0.01654					P-value	0.06626					P-value	0.8769
23	31	1128				23	56	1128				23	356	1128
24	23	1760	20.5	1512	1.35582	24	68	1760	68	1512		24	776	1760	748	1512								IVR-117	IVR-57	IVR-10	stdev	stdev	stdev
24	18	1264				24	68	1264				24	720	1264									WT	3.1311	5.83612	36.2635	1.46415	2.33916	8.07001
25	92	1456	83.5	1396	5.98138	25	62	1456	74.5	1396		25	616	1456	672	1396							dun1	2.13997	1.98207	22.5235	0.957764	0.961331	6.16448
25	75	1336				25	87	1336				25	728	1336									sml1	2.29628	4.58276	35.1412	0.174497	0.759067	4.11534
26	72	1600	70	1624	4.31034	26	137	1600	143.5	1624		26	716	1600	764	1624							dun1 sml1	1.96463	3.82633	35.9218	0.457363	1.13007	2.96879
26	68	1648				26	150	1648				26	812	1648
27	31	704	24	694	3.45821	27	59	704	65.5	694		27	284	704	270	694
27	17	684				27	72	684				27	256	684
28	84	2184	72	2104	3.42205	28	178	2184	169	2104		28	638	2184	650	2104
28	60	2024				28	160	2024				28	662	2024
29	111	2880	133.5	2856	4.67437	29	340	2880	304	2856		29	1144	2880	1104	2856
29	156	2832				29	268	2832				29	1064	2832
30	42	656	31.5	700	4.5	30	67	656	68.5	700		30	206	656	211	700
30	21	744				30	70	744				30	216	744
31	27	1360	34	1188	2.86195	31	46	1360	40	1188		31	332	1360	382	1188
31	41	1016				31	34	1016				31	432	1016
32	76	1192	50	1296	3.85802	32	50	1192	57.5	1296		32	428	1192	444	1296
32	24	1400				32	65	1400				32	460	1400
33	32	1288	38	1284	2.9595	33	42	1288	49.5	1284		33	564	1288	518	1284
33	44	1280				33	57	1280				33	472	1280
34	24	968	23	996	2.30924	34	67	968	68	996		34	292	968	320	996
34	22	1024				34	69	1024				34	348	1024
35	36	1512	42	1512	2.77778	35	41	1512	49	1512		35	596	1512	588	1512
35	48	1512				35	57	1512				35	580	1512
36	68	2208	55	2236	2.45975	36	75	2208	72	2236		36	736	2208	758	2236
36	42	2264				36	69	2264				36	780	2264
37	46	1720	46.5	1928	2.41183	37	104	1720	104.5	1928		37	652	1720	688	1928
37	47	2136				37	105	2136				37	724	2136
38	52	1424	58.5	1772	3.30135	38	173	1424	186	1772		38	432	1424	638	1772
38	65	2120				38	199	2120				38	844	2120
39	48	1936	54.5	2068	2.6354	39	124	1936	144.5	2068		39	760	1936	800	2068
39	61	2200				39	165	2200				39	840	2200
40	35	1448	35.5	1300	2.73077	40	78	1448	84.5	1300		40	424	1448	386	1300
40	36	1152				40	91	1152				40	348	1152
41	74	2784	81	2672	3.03144	41	195	2784	178.5	2672		41	1112	2784	1116	2672
41	88	2560				41	162	2560				41	1120	2560
42	49	1872	52	1632	3.18627	42	95	1872	90.5	1632		42	608	1872	576	1632
42	55	1392				42	86	1392				42	544	1392
43	33	1144	30	1256	2.38854	43	57	1144	60.5	1256		43	300	1144	337	1256
43	27	1368				43	64	1368				43	374	1368
44	53	1592	51	1508	3.38196	44	36	1592	44	1508		44	592	1592	550	1508
44	49	1424				44	52	1424				44	508	1424
45	53	1600	48.5	1732	2.80023	45	36	1600	37.5	1732		45	540	1600	518	1732
45	44	1864				45	39	1864				45	496	1864
46	66	1888	66	1888	3.49576	46	103	1888	103	1888		46	820	1888	820	1888
47	29	1448	29	1448	2.00276	47	62	1448	62	1448		47	292	1448	292	1448
48	21	1752	21	1752	1.19863	48	33	1752	33	1752		48	680	1752	680	1752
49	6	408	6	408	1.47059	49	22	408	22	408		49	127	408	127	408
					3.1311

## Sheet: Fig 5B
100ng
empty vector	# exp	IVR-117	circular vector	mean linear /exp	mean circular/exp		# exp	IVR-57	circular vector	mean linear /exp	mean circular/exp		# exp	IVR-10	circular vector	mean linear /exp	mean circular/exp
	1	19	2384	24	2124	1.12994	1	42	2384	52	2124	2.44821	1	1328	2384	1328	2124	62.5235
	1	29	1864				1	62	1864				1		1864
	2	7	808	16	812	1.97044	2	32	808	33	812	4.06404	2	272	808	284	812	34.9754
	2	25	816				2	34	816				2	296	816
	3	74	2704	61.5	2752	2.23474	3	148	2704	151	2752	5.48692	3	976	2704	920	2752	33.4302
	3	49	2800				3	154	2800				3	864	2800
					mean BIR eff	1.77838					mean BIR eff	3.99972					mean BIR eff	43.643
					stdev	0.576897					stdev	1.52037					stdev	16.3692
100ng
RAD51 OE	# exp	IVR-117	circular vector	mean linear /exp	mean circular/exp		# exp	IVR-57	circular vector	mean linear /exp	mean circular/exp		# exp	IVR-10	circular vector	mean linear /exp	mean circular/exp
	1	59	1832	52	1740	2.98851	1	109	1832	156.5	1740	8.99425	1	968	1832	956	1740	54.9425
	1	45	1648				1	204	1648				1	944	1648
	2	50	1376	45	1540	2.92208	2	60	1376	64	1540	4.15584	2	504	1376	544	1540	35.3247
	2	40	1704				2	68	1704				2	584	1704
	3	125	3168	110.5	3040	3.63487	3	252	3168	273	3040	8.98026	3	1488	3168	1493	3040	49.1118
	3	96	2912				3	294	2912				3	1498	2912
					mean BIR eff	3.18182					mean BIR eff	7.37679					mean BIR eff	46.4597
					stdev	0.393757					stdev	2.78943					stdev	10.0742
	Student	P-values with respect to empty vector	P-value	0.03096					P-value	0.1601					P-value	0.8145
100ng
RAD52 OE	# exp	IVR-117	circular vector	mean linear /exp	mean circular/exp		# exp	IVR-57	circular vector	mean linear /exp	mean circular/exp		# exp	IVR-10	circular vector	mean linear /exp	mean circular/exp
	1	65	1272	67	1116	6.00358	1	137	1272	130	1116	11.6487	1	600	1272	572	1116	51.2545
	1	69	960				1	123	960				1	544	960
	2	42	1368	49	1344	3.64583	2	121	1368	105.5	1344	7.8497	2	560	1368	568	1344	42.2619
	2	56	1320				2	90	1320				2	576	1320
	3	123	3040	132.5	2984	4.44035	3	280	3040	270	2984	9.04826	3	1104	3040	1168	2984	39.1421
	3	142	2928				3	260	2928				3	1232	2928
					mean BIR eff	4.69659					mean BIR eff	9.51557					mean BIR eff	44.2195
					stdev	1.19958					stdev	1.94216					stdev	6.28901
	Student	P-values with respect to empty vector	P-value	0.03446					P-value	0.01993					P-value	0.9587
						IVR-117	IVR-57	IVR-10	stdev	stdev	stdev
					empty vector	1.77838	3.99972	43.643	0.576897	1.52037	16.3692
					RAD51 OE	3.18182	7.37679	46.4597	0.393757	2.78943	10.0742
					RAD52 OE	4.69659	9.51557	44.2195	1.19958	1.94216	6.28901

## Sheet: Fig 5C
	IVR-117						IVR-57						IVR-10						100ng
# exp	linear plasmid	circular plasmid	mean linear /exp	mean circular/exp		# exp	linear plasmid	circular plasmid	mean linear /exp	mean circular/exp		# exp	linear plasmid	circular plasmid	mean linear /exp	mean circular/exp			mph1∆	# exp	IVR-117	circular plasmid	mean linear /exp	mean circular/exp		# exp	IVR-57	circular plasmid	mean linear /exp	mean circular/exp		# exp	IVR-10	circular plasmid	mean linear /exp	mean circular/exp
1	45	1600	39.5	1616		1	58	1600	65	1616		1	488	1600	562	1616				1	202	1664	202	1320	15.303	1	145	1664	189	1320	14.3182	1	552	1664	678	1320	51.3636
1	34	1632				1	72	1632				1	636	1632						1	202	976				1	233	976				1	804	976
2	18	580	20.5	654		2	34	580	34	654		2	304	580	284	654				2	256	2312	290	2300	12.6087	2	412	2312	348	2300	15.1304	2	1096	2312	1124	2300	48.8696
2	23	728				2	34	728				2	264	728						2	324	2288				2	284	2288				2	1152	2288
3	28	1544	24.5	1408		3	63	1544	64	1408		3	412	1544	422	1408				3	130	1384	123.5	1252	9.86422	3	123	1384	138	1252	11.0224	3	460	1384	530	1252	42.3323
3	21	1272				3	65	1272				3	432	1272						3	117	1120				3	153	1120				3	600	1120
4	11	1056	12.5	1036		4	42	1056	31.5	1036		4	184	1056	308	1036				4	136	1732			7.85219		200	1732			11.5473		624	1732			36.0277
4	14	1016				4	21	1016				4	432	1016						5	80	872			9.17431		0	872			0		344	872			39.4495
5	22	1928	28	2064		5	78	1928	66.5	2064		5	652	1928	566	2064				6	78	1056			7.38636		86	1056			8.14394		424	1056			40.1515
5	34	2200				5	55	2200				5	480	2200						7	168	1240			13.5484		158	1240			12.7419		648	1240			52.2581
6	43	848	49	880		6	72	848	73	880		6	456	848	468	880
6	55	912				6	74	912				6	480	912
7	21	1144	41	1492		7	110	1144	104	1492		7	584	1144	744	1492
7	61	1840				7	98	1840				7	904	1840									IVR-117	IVR-57	IVR-10
8	47	288	29.5	290		8	19	288	16.5	290		8	124	288	132.5	290							15.303	14.3182	51.3636
8	12	292				8	14	292				8	141	292									12.6087	15.1304	48.8696
9	9	408	12.5	452		9	23	408	24.5	452		9	154	408	168	452							9.86422	11.0224	42.3323
9	16	496				9	26	496				9	182	496									7.85219	11.5473	36.0277
10	69	1728	56.5	1684		10	103	1728	103	1684		10	548	1728	518	1684							9.17431		39.4495
10	44	1640				10	103	1640				10	488	1640									7.38636	8.14394	40.1515
12	36	1512	42	1512		12	41	1512	49	1512		12	596	1512	588	1512							13.5484	12.7419	52.2581
12	48	1512				12	57	1512				12	580	1512								mean BIR eff	10.8196	12.1507	44.3503
13	36	1000	38	1050		13	47	1000	54.5	1050		13	202	1000	250.5	1050						stdev	3.02657	2.51466	6.41779
13	40	1100				13	62	1100				13	299	1100
14	73	1920	74	2148		14	158	1920	147	2148		14	680	1920	652	2148					Student		0.0004355	0.001016	0.0148
14	75	2376				14	136	2376				14	624	2376
15	54	1720	57	1644		15	192	1720	152	1644		15	656	1720	688	1644					IVR-117	IVR-57	IVR-10	stdev	stdev	stdev
15	60	1568				15	112	1568				15	720	1568						WT	3.1311	5.83612	36.2635	1.46415	2.33916	8.07001
16	37	1256	41	1369		16	66	1256	80	1369		16	732	1256	662	1369				mph1	10.8196	12.1507	44.3503	3.02657	2.51466	6.41779
16	45	1482				16	94	1482				16	592	1482
17	30	1176	32.5	1460		17	81	1176	100	1460		17	508	1176	496	1460
17	35	1744				17	119	1744				17	484	1744
18	12	848	18.5	956		18	33	848	47.5	956		18	171	848	180.5	956
18	25	1064				18	62	1064				18	190	1064
20	53	1400	62.5	1440		20	165	1400	169	1440		20	604	1400	604	1440
20	72	1480				20	173	1480				20	604	1480
21	97	2784	82	2888		21	128	2784	144	2888		21	760	2784	716	2888
21	67	2992				21	160	2992				21	672	2992
22	67	1512	57	1612		22	134	1512	132	1612		22	724	1512	804	1612
22	47	1712				22	130	1712				22	884	1712
23	28	1208	29.5	1168		23	52	1208	54	1168		23	364	1208	360	1168
23	31	1128				23	56	1128				23	356	1128
24	23	1760	20.5	1512		24	68	1760	68	1512		24	776	1760	748	1512
24	18	1264				24	68	1264				24	720	1264
25	92	1456	83.5	1396		25	62	1456	74.5	1396		25	616	1456	672	1396
25	75	1336				25	87	1336				25	728	1336
26	72	1600	70	1624		26	137	1600	143.5	1624		26	716	1600	764	1624
26	68	1648				26	150	1648				26	812	1648
27	31	704	24	694		27	59	704	65.5	694		27	284	704	270	694
27	17	684				27	72	684				27	256	684
28	84	2184	72	2104		28	178	2184	169	2104		28	638	2184	650	2104
28	60	2024				28	160	2024				28	662	2024
29	111	2880	133.5	2856		29	340	2880	304	2856		29	1144	2880	1104	2856
29	156	2832				29	268	2832				29	1064	2832
30	42	656	31.5	700		30	67	656	68.5	700		30	206	656	211	700
30	21	744				30	70	744				30	216	744
31	27	1360	34	1188		31	46	1360	40	1188		31	332	1360	382	1188
31	41	1016				31	34	1016				31	432	1016
32	76	1192	50	1296		32	50	1192	57.5	1296		32	428	1192	444	1296
32	24	1400				32	65	1400				32	460	1400
33	32	1288	38	1284		33	42	1288	49.5	1284		33	564	1288	518	1284
33	44	1280				33	57	1280				33	472	1280
34	24	968	23	996		34	67	968	68	996		34	292	968	320	996
34	22	1024				34	69	1024				34	348	1024
35	36	1512	42	1512		35	41	1512	49	1512		35	596	1512	588	1512
35	48	1512				35	57	1512				35	580	1512
36	68	2208	55	2236		36	75	2208	72	2236		36	736	2208	758	2236
36	42	2264				36	69	2264				36	780	2264
37	46	1720	46.5	1928		37	104	1720	104.5	1928		37	652	1720	688	1928
37	47	2136				37	105	2136				37	724	2136
38	52	1424	58.5	1772		38	173	1424	186	1772		38	432	1424	638	1772
38	65	2120				38	199	2120				38	844	2120
39	48	1936	54.5	2068		39	124	1936	144.5	2068		39	760	1936	800	2068
39	61	2200				39	165	2200				39	840	2200
40	35	1448	35.5	1300		40	78	1448	84.5	1300		40	424	1448	386	1300
40	36	1152				40	91	1152				40	348	1152
41	74	2784	81	2672		41	195	2784	178.5	2672		41	1112	2784	1116	2672
41	88	2560				41	162	2560				41	1120	2560
42	49	1872	52	1632		42	95	1872	90.5	1632		42	608	1872	576	1632
42	55	1392				42	86	1392				42	544	1392
43	33	1144	30	1256		43	57	1144	60.5	1256		43	300	1144	337	1256
43	27	1368				43	64	1368				43	374	1368
44	53	1592	51	1508		44	36	1592	44	1508		44	592	1592	550	1508
44	49	1424				44	52	1424				44	508	1424
45	53	1600	48.5	1732		45	36	1600	37.5	1732		45	540	1600	518	1732
45	44	1864				45	39	1864				45	496	1864
46	66	1888	66	1888		46	103	1888	103	1888		46	820	1888	820	1888
47	29	1448	29	1448		47	62	1448	62	1448		47	292	1448	292	1448
48	21	1752	21	1752		48	33	1752	33	1752		48	680	1752	680	1752
49	6	408	6	408		49	22	408	22	408		49	127	408	127	408

## Sheet: Fig 6A
	IVR-117						IVR-57						IVR-10						100ng
# exp	linear plasmid	circular plasmid	mean linear /exp	mean circular/exp		# exp	linear plasmid	circular plasmid	mean linear /exp	mean circular/exp		# exp	linear plasmid	circular plasmid	mean linear /exp	mean circular/exp			srs2∆	# exp	IVR-117	circular plasmid	mean linear /exp	mean circular/exp		# exp	IVR-57	circular plasmid	mean linear /exp	mean circular/exp		# exp	IVR-10	circular plasmid	mean linear /exp	mean circular/exp
1	45	1600	39.5	1616		1	58	1600	65	1616		1	488	1600	562	1616				1	22	710	28.5	878	3.24601	1	52	710	46.5	878	5.29613	1	160	710	149	878	16.9704
1	34	1632				1	72	1632				1	636	1632						1	35	1046				1	41	1046				1	138	1046
2	18	580	20.5	654		2	34	580	34	654		2	304	580	284	654				2	60	2320	45.5	2292	1.98517	2	110	2320	118	2292	5.14834	2	192	2320	242	2292	10.5585
2	23	728				2	34	728				2	264	728						2	31	2264				2	126	2264				2	292	2264
3	28	1544	24.5	1408		3	63	1544	64	1408		3	412	1544	422	1408				3	27	2448	25.5	2664	0.957207	3	113	2448	110.5	2664	4.1479	3	332	2448	358	2664	13.4384
3	21	1272				3	65	1272				3	432	1272						3	24	2880				3	108	2880				3	384	2880
4	11	1056	12.5	1036		4	42	1056	31.5	1036		4	184	1056	308	1036								mean BIR eff	2.0628					mean BIR eff	4.86412					mean BIR eff	13.6558
4	14	1016				4	21	1016				4	432	1016										stdev	1.14638					stdev	0.624655					stdev	3.21148
5	22	1928	28	2064		5	78	1928	66.5	2064		5	652	1928	566	2064
5	34	2200				5	55	2200				5	480	2200						Student		P-value	0.2421					P-value	0.09146					P-value	0.0005644
6	43	848	49	880		6	72	848	73	880		6	456	848	468	880
6	55	912				6	74	912				6	480	912
7	21	1144	41	1492		7	110	1144	104	1492		7	584	1144	744	1492									IVR-117	IVR-57	IVR-10	stdev	stdev	stdev
7	61	1840				7	98	1840				7	904	1840										WT	3.1311	5.83612	36.2635	1.46415	2.33916	8.07001
8	47	288	29.5	290		8	19	288	16.5	290		8	124	288	132.5	290								srs2	2.0628	4.86412	13.6558	1.14638	0.624655	3.21148
8	12	292				8	14	292				8	141	292
9	9	408	12.5	452		9	23	408	24.5	452		9	154	408	168	452
9	16	496				9	26	496				9	182	496
10	69	1728	56.5	1684		10	103	1728	103	1684		10	548	1728	518	1684
10	44	1640				10	103	1640				10	488	1640
12	36	1512	42	1512		12	41	1512	49	1512		12	596	1512	588	1512
12	48	1512				12	57	1512				12	580	1512
13	36	1000	38	1050		13	47	1000	54.5	1050		13	202	1000	250.5	1050
13	40	1100				13	62	1100				13	299	1100
14	73	1920	74	2148		14	158	1920	147	2148		14	680	1920	652	2148
14	75	2376				14	136	2376				14	624	2376
15	54	1720	57	1644		15	192	1720	152	1644		15	656	1720	688	1644
15	60	1568				15	112	1568				15	720	1568
16	37	1256	41	1369		16	66	1256	80	1369		16	732	1256	662	1369
16	45	1482				16	94	1482				16	592	1482
17	30	1176	32.5	1460		17	81	1176	100	1460		17	508	1176	496	1460
17	35	1744				17	119	1744				17	484	1744
18	12	848	18.5	956		18	33	848	47.5	956		18	171	848	180.5	956
18	25	1064				18	62	1064				18	190	1064
20	53	1400	62.5	1440		20	165	1400	169	1440		20	604	1400	604	1440
20	72	1480				20	173	1480				20	604	1480
21	97	2784	82	2888		21	128	2784	144	2888		21	760	2784	716	2888
21	67	2992				21	160	2992				21	672	2992
22	67	1512	57	1612		22	134	1512	132	1612		22	724	1512	804	1612
22	47	1712				22	130	1712				22	884	1712
23	28	1208	29.5	1168		23	52	1208	54	1168		23	364	1208	360	1168
23	31	1128				23	56	1128				23	356	1128
24	23	1760	20.5	1512		24	68	1760	68	1512		24	776	1760	748	1512
24	18	1264				24	68	1264				24	720	1264
25	92	1456	83.5	1396		25	62	1456	74.5	1396		25	616	1456	672	1396
25	75	1336				25	87	1336				25	728	1336
26	72	1600	70	1624		26	137	1600	143.5	1624		26	716	1600	764	1624
26	68	1648				26	150	1648				26	812	1648
27	31	704	24	694		27	59	704	65.5	694		27	284	704	270	694
27	17	684				27	72	684				27	256	684
28	84	2184	72	2104		28	178	2184	169	2104		28	638	2184	650	2104
28	60	2024				28	160	2024				28	662	2024
29	111	2880	133.5	2856		29	340	2880	304	2856		29	1144	2880	1104	2856
29	156	2832				29	268	2832				29	1064	2832
30	42	656	31.5	700		30	67	656	68.5	700		30	206	656	211	700
30	21	744				30	70	744				30	216	744
31	27	1360	34	1188		31	46	1360	40	1188		31	332	1360	382	1188
31	41	1016				31	34	1016				31	432	1016
32	76	1192	50	1296		32	50	1192	57.5	1296		32	428	1192	444	1296
32	24	1400				32	65	1400				32	460	1400
33	32	1288	38	1284		33	42	1288	49.5	1284		33	564	1288	518	1284
33	44	1280				33	57	1280				33	472	1280
34	24	968	23	996		34	67	968	68	996		34	292	968	320	996
34	22	1024				34	69	1024				34	348	1024
35	36	1512	42	1512		35	41	1512	49	1512		35	596	1512	588	1512
35	48	1512				35	57	1512				35	580	1512
36	68	2208	55	2236		36	75	2208	72	2236		36	736	2208	758	2236
36	42	2264				36	69	2264				36	780	2264
37	46	1720	46.5	1928		37	104	1720	104.5	1928		37	652	1720	688	1928
37	47	2136				37	105	2136				37	724	2136
38	52	1424	58.5	1772		38	173	1424	186	1772		38	432	1424	638	1772
38	65	2120				38	199	2120				38	844	2120
39	48	1936	54.5	2068		39	124	1936	144.5	2068		39	760	1936	800	2068
39	61	2200				39	165	2200				39	840	2200
40	35	1448	35.5	1300		40	78	1448	84.5	1300		40	424	1448	386	1300
40	36	1152				40	91	1152				40	348	1152
41	74	2784	81	2672		41	195	2784	178.5	2672		41	1112	2784	1116	2672
41	88	2560				41	162	2560				41	1120	2560
42	49	1872	52	1632		42	95	1872	90.5	1632		42	608	1872	576	1632
42	55	1392				42	86	1392				42	544	1392
43	33	1144	30	1256		43	57	1144	60.5	1256		43	300	1144	337	1256
43	27	1368				43	64	1368				43	374	1368
44	53	1592	51	1508		44	36	1592	44	1508		44	592	1592	550	1508
44	49	1424				44	52	1424				44	508	1424
45	53	1600	48.5	1732		45	36	1600	37.5	1732		45	540	1600	518	1732
45	44	1864				45	39	1864				45	496	1864
46	66	1888	66	1888		46	103	1888	103	1888		46	820	1888	820	1888
47	29	1448	29	1448		47	62	1448	62	1448		47	292	1448	292	1448
48	21	1752	21	1752		48	33	1752	33	1752		48	680	1752	680	1752
49	6	408	6	408		49	22	408	22	408		49	127	408	127	408

[truncated: 7 more sheets: Fig 6B, Fig 6C, Fig 6D, S2A Fig, S2B Fig , S4A Fig, S4B Fig]
